# Supplementary material for: Show Me Competence or Make Me Feel Warm: The Impact of Green Brand Anthropomorphism on Consumers’ Purchasing Intentions
Source: Behav Sci (Basel). 2026 Feb 25;16(3):316. doi: 10.3390/bs16030316 (PMC13023449; doi:10.3390/bs16030316)
Supplement: Supplementary file 1 [file behavsci-16-00316-s001.zip]

Archive with 1 entries (1 files):
- behavsci-4135474-supplementary.pdf
